# Supplementary material for: Physical activity during pregnancy and its influence on delivery time: a randomized clinical trial
Source: PeerJ. 2019 Feb 7;7:e6370. doi: 10.7717/peerj.6370 (PMC6371916; doi:10.7717/peerj.6370)
Supplement: Supplemental Information 1 [file peerj-07-6370-s001.xlsx]

## Sheet: Hoja1
Group	Sociodemographic and anthropometric variables							Perinatal results
	Age	Weight first trimester	Height	BMI First trimester	Weight third trimester	BMI Third trimester	Parity	Oxitocyn	Induced start	Eutocic	Instrumental	Cesarean	1st Stage	1st Stage in seconds	2nd Stage	2nd Stage in seconds	3rd Stage	3rd Stage in seconds	Duration of labor	Duration of labor in seconds	Birthweight	Skin-skin contact	Duration of gestation	Anesthesia
1	33	52.5	1.55	21.8522	56.4	23.4755	1	0	1	1	0	0	4:00:00	14400	1:45:00	6300	0:10:00	600	5:55:00	21300	3340	1	288	2
1	31	79	1.7	27.3356	85	29.4118	0	0	1	1	0	0	6:15:00	22500	1:00:00	3600	0:15:00	900	7:30:00	27000	3100	1	280	2
1	31	47	1.58	18.8271	53	21.2306	0	0	1	1	0	0	2:00:00	7200	0:05:00	300	0:05:00	300	2:10:00	7800	4090	1	262	0
1	33	75	1.69	26.2596	85	29.7609	0	1	0	1	0	0	0:50:00	3000	3:35:00	12900	0:10:00	600	4:35:00	16500	3920	1	287	4
1	36	83.3	1.62	31.7406	91.5	34.8651	0	0	0	1	0	0	2:30:00	9000	3:15:00	11700	0:50:00	3000	6:35:00	23700	4250	1	280	0
1	32	71	1.6	27.7344	85	33.2031	0	0	1	0	1	0	7:20:00	26400	1:00:00	3600	0:05:00	300	8:25:00	30300	3160	1	273	2
1	29	58.2	1.6	22.7344	68	26.5625	0	1	0	1	0	0	14:30:00	52200	1:30:00	5400	0:05:00	300	16:05:00	57900	3220	1	290	2
1	29	69.5	1.65	25.528	75.5	27.7319	0	0	0	1	0	0	11:50:00	42600	2:15:00	8100	0:05:00	300	14:10:00	51000	2760	1	276	2
1	36	56	1.6	21.875	63	24.6094	0	0	0	1	0	0	5:00:00	18000	3:10:00	11400	0:17:00	1020	8:27:00	30420	2530	1	287	2
1	29	75	1.64	27.8852	85	31.6032	1	0	0	1	0	0	2:20:00	8400	1:20:00	4800	0:10:00	600	3:50:00	13800	3170	1	290	2
1	35	66	1.63	24.841	74	27.852	1	0	0	0	0	1									1450	0	285	2
1	32	72.5	1.72	24.5065	84.5	28.5627	1	0	1	1	0	0	7:00:00	25200	2:00:00	7200	0:07:00	420	9:07:00	32820	4030	1	280	2
1	35	66	1.7	22.8374	74.5	25.7785	0	0	0	1	0	0	0:00:00	0	0:36:00	2160	0:04:00	240	0:40:00	2400	3340	1	284	1
1	35	70.5	1.78	22.251	81	25.565	0	0	0	0	1	0	7:00:00	25200	1:00:00	3600	0:05:00	300	8:05:00	29100	3460	0	291	2
1	30	66	1.66	23.9512	80	29.0318	0	1	0	1	0	0	3:35:00	12900	0:50:00	3000	0:05:00	300	4:30:00	16200	3460	1	280	2
1	28	51.5	1.52	22.2905	62.5	27.0516	0	0	0	1	0	0	5:30:00	19800	3:45:00	13500	0:05:00	300	9:20:00	33600	2890	1	292	2
1	31	91	1.71	31.1207	98.6	33.7198	0	0	1	0	1	0	6:20:00	22800	3:30:00	12600	0:10:00	600	10:00:00	36000	2770	0	283	2
1	27	82	1.71	28.0428	89	30.4367	0	1	0	0	1	0	3:10:00	11400	3:35:00	12900	0:02:00	120	6:47:00	24420	3950	1	270	2
1	41	55	1.65	20.202	63.2	23.214	1	0	0	1	0	0	0:00:00	0	1:30:00	5400	0:10:00	600	1:40:00	6000	2970	1	277	0
1	25	62	1.63	23.3355	72	27.0993	0	0	0	1	0	0	5:15:00	18900	1:15:00	4500	0:05:00	300	6:35:00	23700	3220	1	289	0
1	21	55	1.7	19.0311	59	20.4152	1	0	0	1	0	0	0:00:00	0	1:00:00	3600	0:10:00	600	1:10:00	4200	2810	1	287	1
1	31	57	1.63	21.4536	68	25.5937	0	0	0	1	0	0	3:15:00	11700	3:50:00	13800	0:10:00	600	7:15:00	26100	3240	1	288	2
1	33	67	1.65	24.6097	77	28.2828	1	0	1	0	1	0	8:00:00	28800	1:00:00	3600	0:00:00	0	9:00:00	32400	2990	1	288	0
1	38	63	1.63	23.7118	67	25.2174	1	0	0	1	0	0	5:30:00	19800	0:20:00	1200	0:10:00	600	6:00:00	21600	2770	1	281	2
1	28	61.7	1.65	22.663	77	28.2828	0	0	0	1	0	0	6:50:00	24600	3:20:00	12000	0:05:00	300	10:15:00	36900	3650	1	288	2
1	28	61	1.63	22.9591	74	27.852	1	0	0	1	0	0	5:00:00	18000	2:35:00	9300	0:05:00	300	7:40:00	27600	3080	1	268	2
1	34	86	1.65	31.5886	89	32.6905	1	0	0	0	0	1									1460	0	281	2
1	37	54	1.64	20.0773	61	22.68	1	0	0	1	0	0	3:55:00	14100	5:00:00	18000	0:05:00	300	9:00:00	32400	2960	1	284	2
1	32	58	1.64	21.5645	65.8	24.4646	1	0	0	0	1	0	7:40:00	27600	0:20:00	1200	0:05:00	300	8:05:00	29100	2400	0	273	2
1	33	67	1.58	26.8386	68.5	27.4395	1	0	0	1	0	0	0:40:00	2400	0:15:00	900	0:15:00	900	1:10:00	4200	3240	1	267	0
1	37	74	1.76	23.8895	82.5	26.6335	0	0	0	0	0	1									3555	0	255	2
1	33	53	1.59	20.9644	64	25.3155	0	0	0	1	0	0	4:00:00	14400	0:20:00	1200	0:10:00	600	4:30:00	16200	2830	1	293	2
1	29	67	1.67	24.0238	74.5	26.713	0	0	1	1	0	0	4:45:00	17100	1:15:00	4500	0:05:00	300	6:05:00	21900	3250	1	281	2
1	43	70	1.59	27.6888	78.5	31.051	0	0	0	1	0	0	1:50:00	6600	0:28:00	1680	0:08:00	480	2:26:00	8760	3720	1	277	1
1	35	69.5	1.72	23.4924	73	24.6755	0	0	0	1	0	0	0:00:00	0	0:15:00	900	0:05:00	300	0:20:00	1200	3240	1	267	0
1	33	89	1.68	31.5334	92	32.5964	0	0	0	0	0	1	4:00:00								3630	0	285	2
1	24	58	1.61	22.3757	70	27.0051	0	0	0	0	1	0	5:00:00	18000	2:00:00	7200	0:45:00	2700	7:45:00	27900	2950	1	277	2
1	28	53	1.65	19.4674	63	23.1405	0	0	0	0	1	0	5:45:00	20700	1:00:00	3600	0:05:00	300	6:50:00	24600	3300	1	285	2
1	22	62	1.6	24.2187	74	28.9062	1	0	0	1	0	0	3:00:00	10800	0:20:00	1200	0:05:00	300	3:25:00	12300	4220	1	291	0
1	31	55	1.6	21.4844	62.5	24.4141	0	1	0	1	0	0	4:00:00	14400	3:30:00	12600	0:05:00	300	7:35:00	27300	3510	1	291	3
1	31	52	1.62	19.8141	61.5	23.4339	0	0	0	0	1	0	04:45:00	17100	03:00:00	10800	00:05:00	300	7:50:00	28200	2690	1	274	2
1	28	83	1.69	29.0606	95	33.2621	0	0	1	0	0	1	5:30:00	19800	4:30:00	16200	0:05:00	300	10:05:00	36300	2980	1	284	2
1	30	78	1.66	28.306	87.5	31.7535	0	0	0	1	0	0	0:00:00	0	1:00:00	3600	0:45:00	2700	1:45:00	6300	3590	1	278	0
1	40	63	1.62	24.0055	70	26.6728	1	0	0	0	0	1	8:00:00	28800	0:00:00	0	0:01:00	60	8:01:00	28860	2800	0	283	2
1	33	79	1.65	29.0174	88.5	32.5069	0	0	1	0	1	0	3:00:00	10800	1:35:00	5700	0:05:00	300	4:40:00	16800	2900	1	263	2
1	37	74	1.67	26.5338	79	28.3266	1	0	0	1	0	0	7:00:00	25200	1:12:00	4320	0:03:00	180	8:15:00	29700	3370	1	282	2
1	36	53.5	1.59	21.1621	61.5	24.3266	0	0	1	0	1	0	5:15:00	18900	4:05:00	14700	0:05:00	300	9:25:00	33900	3430	1	278	2
1	39	61	1.6	23.8281	74	28.9062	0	0	1	1	0	0	2:05:00	7500	0:10:00	600	0:30:00	1800	2:45:00	9900	3590	1	287	0
1	32	59	1.69	20.6575	68	23.8087	0	0	0	1	0	0	4:20:00	15600	0:20:00	1200	0:15:00	900	4:55:00	17700	3200	1	283	0
1	28	84.5	1.73	28.2335	95	31.7418	1	0	0	0	0	1	05:00:00								3320	0	279	3
1	33	72	1.7	24.9135	82	28.3737	1	0	1	0	0	1	16:15:00								2700	0	289	2
1	35	90	1.53	38.4468	92	39.3011	0	0	1	0	0	1									3690	0	279	2
1	38	52	1.63	19.5717	61.3	23.072	0	0	1	1	0	0	3:00:00	10800	0:45:00	2700	0:05:00	300	3:50:00	13800	3440	1	263	3
1	34	57.5	1.66	20.8666	69	25.0399	0	0	0	1	0	0	02:15:00	8100	01:55:00	6900	00:07:00	420	4:17:00	15420	3400	1	266	2
1	30	55	1.65	20.202	66.3	24.3526	0	0	0	1	0	0	3:40:00	13200	0:25:00	1500	0:05:00	300	4:10:00	15000	2640	1	280	0
1	26	52.8	1.6	20.625	61.1	23.8672	0	0	0	1	0	0	00:45:00	2700	00:28:00	1680	00:07:00	420	1:20:00	4800	3110	1	284	1
1	29	80.5	1.72	27.2107	88.1	29.7796	0	0	1	1	0	0	13:55:00	50100	1:20:00	4800	0:10:00	600	15:25:00	55500	3330	1	280	2
1	35	70.5	1.78	22.251	81	25.565	0	0	1	1	0	0	6:20:00	22800	2:30:00	9000	0:20:00	1200	9:10:00	33000	3300	1	281	2
1	33	61	1.66	22.1367	67.5	24.4956	0	0	0	1	0	0	0:00:00	0	1:50:00	6600	0:03:00	180	1:53:00	6780	3680	1	278	2
1	35	90	1.63	33.8741	97	36.5087	1	0	0	0	1	0	5:30:00	19800	3:45:00	13500	0:05:00	300	9:20:00	33600	3690	1	284	2
1	33	101	1.7	34.9481	110	38.0623	0	0	0	1	0	0	7:30:00	27000	3:20:00	12000	0:05:00	300	10:55:00	39300	3960	1	273	2
1	30	107	1.67	38.3664	114	40.8763	0	0	0	1	0	0	1:45:00	6300	1:00:00	3600	0:05:00	300	2:50:00	10200	2550	1	281	2
1	30	59	1.7	20.4152	68	23.5294	1	0	0	0	1	0	4:00:00	14400	2:30:00	9000	0:05:00	300	6:35:00	23700	4250	0	276	2
1	31	77.2	1.75	25.2082	87.5	28.5714	0	0	0	0	1	0	9:00:00	32400	4:00:00	14400	0:05:00	300	13:05:00	47100	3290	1	288	2
1	27	56.6	1.58	22.6726	62	24.8358	0	0	0	1	0	0	02:15:00	8100	01:55:00	6900	00:07:00	420	4:17:00	15420	3400	1	266	2
0	36	69	1.63	25.9701	87.5	32.9331	0	0	0	0	1	0	05:00:00	18000	04:15:00	15300	00:05:00	300	09:20:00	33600	3660	1	282	2
0	38	72.5	1.67	25.9959	78	27.968	0	0	0	0	1	0	6:45:00	24300	4:10:00	15000	0:35:00	2100	11:30:00	41400	3400	1	283	4
0	30	92	1.63	34.6268	97	36.5087	0	0	0	0	0	1	05:30:00	19800	04:20:00	15600	00:10:00	600	10:00:00	36000	4000	0	279	2
0	43	68	1.64	25.2826	78.5	29.1865	0	0	0	0	1	0	10:30:00	37800	03:20:00	12000	00:10:00	600	14:00:00	50400	3060	1	276	2
0	35	53	1.6	20.7031	62.1	24.2578	0	0	0	1	0	0	02:00:00	7200	01:30:00	5400	00:10:00	600	03:40:00	13200	3500	1	283	2
0	28	67	1.67	24.0238	77	27.6095	1	0	0	1	0	0	04:30:00	16200	02:40:00	9600	00:10:00	600	07:20:00	26400	4500	1	285	1
0	34	72	1.67	25.8166	83	29.7608	1	0	0	1	0	0	6:45:00	24300	4:10:00	15000	0:35:00	2100	11:30:00	41400	4250	1	263	2
0	28	95	1.72	32.112	105	35.4922	1	1	0	0	0	1	05:30:00	19800	04:20:00	15600	00:10:00	600	10:00:00	36000	3120	0	280	2
0	27	56	1.6	21.875	72	28.125	0	0	0	1	0	0	07:00:00	25200	02:30:00	9000	00:05:00	300	09:35:00	34500	4040	1	288	2
0	22	83	1.65	30.4867	91	33.4252	1	0	1	0	0	1	12:00:00	43200	0:00:00	0	0:00:00	0	12:00:00	43200	3250	0	253	2
0	26	66	1.63	24.841	71	26.7229	1	1	0	0	1	0	07:00:00	25200	02:30:00	9000	00:05:00	300	09:35:00	34500	3300	0	280	2
0	25	62	1.62	23.6244	73.4	27.9683	1	0	1	0	1	0	06:15:00	22500	04:35:00	16500	00:10:00	600	11:00:00	39600	3350	1	277	2
0	33	57	1.52	24.6711	67	28.9993	1	0	0	0	0	1	10:30:00	37800	03:30:00	12600	00:15:00	900	14:15:00	51300	3520	0	280	2
0	28	69	1.61	26.6193	85	32.7919	0	0	0	1	0	0	03:15:00	11700	01:10:00	4200	00:05:00	300	04:30:00	16200	3070	1	268	2
0	36	57	1.69	19.9573	69.8	24.4389	0	0	1	0	1	0	08:30:00	30600	03:40:00	13200	00:10:00	600	12:20:00	44400	4290	0	292	2
0	24	63	1.7	21.7993	72	24.9135	0	0	0	0	1	0	4:30:00	16200	2:45:00	9900	0:10:00	600	07:25:00	26700	3650	1	264	2
0	35	75.5	1.62	28.7685	86.8	33.0742	0	0	0	0	1	0	01:20:00	4800	01:00:00	3600	00:05:00	300	02:25:00	8700	4780	1	284	2
0	35	89	1.57	36.1069	97	39.3525	0	0	0	0	1	0	2:00:00	7200	1:10:00	4200	0:05:00	300	03:15:00	11700	3770	1	274	0
0	34	54	1.7	18.6851	64.45	22.301	0	0	0	0	1	0	04:15:00	15300	03:10:00	11400	00:20:00	1200	07:45:00	27900	3250	1	288	1
0	25	57	1.67	20.4382	71.5	25.6373	0	0	0	1	0	0	02:30:00	9000	01:00:00	3600	00:10:00	600	03:40:00	13200	3350	1	271	0
0	22	67	1.71	22.913	84	28.7268	0	0	0	0	1	0	08:30:00	30600	03:40:00	13200	00:10:00	600	12:20:00	44400	3770	1	284	2
0	30	55	1.58	22.0317	66	26.4381	0	0	0	1	0	0	03:35:00	12900	01:50:00	6600	00:10:00	600	05:35:00	20100	3800	1	283	2
0	29	57.5	1.61	22.1828	67.7	26.1178	0	0	0	1	0	0	4:50:00	17400	2:17:00	8220	0:57:00	3420	08:04:00	29040	3270	1	279	1
0	26	53	1.63	19.9481	61.5	23.1473	1	0	1	1	0	0	07:35:00	27300	03:00:00	10800	00:05:00	300	10:40:00	38400	3080	1	280	2
0	22	50	1.63	18.8189	61	22.9591	0	0	0	1	0	0	05:55:00	21300	03:30:00	12600	00:10:00	600	09:35:00	34500	3500	1	286	2
0	31	51	1.6	19.9219	59	23.0469	0	0	1	0	1	0	06:40:00	24000	04:10:00	15000	00:10:00	600	11:00:00	39600	3000	1	278	2
0	31	50	1.63	18.8189	64.5	24.2764	0	0	1	1	0	0	04:45:00	17100	02:35:00	9300	00:03:00	180	07:23:00	26580	3450	0	273	2
0	32	60	1.65	22.0386	78	28.6501	0	0	1	0	1	0	08:30:00	30600	03:40:00	13200	00:10:00	600	12:20:00	44400	3090	0	273	2
0	34	63	1.62	24.0055	74.5	28.3874	1	0	0	1	0	0	05:00:00	18000	01:10:00	4200	00:03:00	180	06:13:00	22380	3345	1	267	2
0	32	63	1.62	24.0055	70.5	26.8633	1	0	0	1	0	0	06:50:00	24600	03:30:00	12600	00:08:00	480	10:28:00	37680	3830	1	286	2
0	29	69.2	1.72	23.391	79.5	26.8726	0	0	0	1	0	0	7:45:00	27900	3:40:00	13200	0:05:00	300	11:30:00	41400	3790	1	280	2
0	37	79	1.62	30.1021	86.5	32.9599	1	1	0	1	0	0	07:00:00	25200	02:45:00	9900	00:05:00	300	09:50:00	35400	3340	1	288	2
0	41	57	1.63	21.4536	72.5	27.2874	0	0	1	0	1	0	11:00:00	39600	03:00:00	10800	00:07:00	420	14:07:00	50820	3020	0	285	2
0	26	66	1.52	28.5665	75.5	32.6783	0	0	0	1	0	0	6:40:00	24000	2:45:00	9900	0:05:00	300	09:30:00	34200	3120	1	286	2
0	27	72	1.65	26.4463	85	31.2213	0	0	0	1	0	0	06:30:00	23400	03:15:00	11700	00:11:00	660	09:56:00	35760	3490	1	287	2
0	30	60	1.66	21.7738	70.5	25.5843	1	0	1	1	0	0	09:00:00	32400	02:15:00	8100	00:05:00	300	11:20:00	40800	3300	1	282	2
0	33	75	1.69	26.2596	85.5	29.9359	0	0	0	0	0	1	5:30:00	19800	2:30:00	9000	0:01:00	60	08:01:00	28860	3070	0	281	2
0	28	70	1.66	25.4028	81	29.3947	0	0	1	1	0	0	04:30:00	16200	01:40:00	6000	00:04:00	240	06:14:00	22440	3840	1	288	1
0	27	55	1.65	20.202	68.5	25.1607	0	0	0	0	1	0	03:35:00	12900	01:40:00	6000	00:10:00	600	05:25:00	19500	3570	1	268	2
0	32	71	1.65	26.079	82.5	30.303	0	0	1	1	0	0	06:50:00	24600	02:00:00	7200	00:15:00	900	09:05:00	32700	3670	1	259	2
0	37	80	1.75	26.1224	96	31.3469	0	0	0	1	0	0	03:00:00	10800	01:10:00	4200	00:10:00	600	04:20:00	15600	3460	1	280	3
0	29	61	1.71	20.8611	68.5	23.426	0	0	1	1	0	0	8:30:00	30600	3:20:00	12000	0:05:00	300	11:55:00	42900	3500	1	255	2
0	31	89	1.5	39.5556	97	43.1111	0	0	1	0	0	1									3030	1	289	2
0	27	61.2	1.69	21.4278	70	24.5089	0	0	0	0	1	0	6:45:00	24300	1:10:00	4200	0:09:00	540	08:04:00	29040	3190	0	288	2
0	42	56.5	1.6	22.0703	67	26.1719	0	1	0	1	0	0	5:55:00	21300	1:00:00	3600	0:10:00	600	07:05:00	25500	2440	1	268	1
0	34	58.2	1.62	22.1765	72	27.4348	0	0	0	0	1	0	06:40:00	24000	03:10:00	11400	00:10:00	600	10:00:00	36000	3870	1	291	2
0	38	67	1.64	24.9108	88	32.7186	0	0	1	0	1	0	06:50:00	24600	01:40:00	6000	00:10:00	600	08:40:00	31200	3460	1	279	2
0	33	77	1.62	29.34	86	32.7694	0	0	1	1	0	0	15:00:00	54000	01:00:00	3600	00:15:00	900	16:15:00	58500	3200	1	283	2
0	30	80	1.7	27.6817	93	32.1799	0	0	0	1	0	0	4:55:00	17700	1:10:00	4200	0:05:00	300	06:10:00	22200	3500	1	283	2
0	27	69	1.67	24.7409	81.3	29.1513	0	0	1	0		1	14:00:00	50400	02:10:00	7800	00:00:00	0	16:10:00	58200	4650	0	292	2
0	25	91	1.62	34.6746	96	36.5798	1	0	0	1	0	0	6:00:00	21600	0:45:00	2700	0:05:00	300	06:50:00	24600	3960	1	285	2
0	31	72	1.74	23.7812	82	27.0842	1	0	0	1	0	0	04:55:00	17700	01:10:00	4200	00:05:00	300	06:10:00	22200	3600	1	281	0
0	31	70	1.62	26.6728	80	30.4832	1	0	1	0	1	0	11:00:00	39600	03:55:00	14100	00:20:00	1200	15:15:00	54900	4080	1	280	2
0	37	67	1.71	22.913	78.5	26.8459	0	1	0	1	0	0	06:45:00	24300	01:45:00	6300	00:05:00	300	08:35:00	30900	2940	1	279	2
0	26	54	1.67	19.3625	69	24.7409	0	1	0	1	0	0	12:00:00	43200	04:55:00	17700	00:10:00	600	17:05:00	61500	3230	1	277	2
0	33	62.4	1.68	22.1088	73.5	26.0417	1	0	0	1	0	0	7:00:00	25200	1:10:00	4200	0:10:00	600	08:20:00	30000	2980	1	275	2
0	22	87	1.68	30.8248	92	32.5964	0	0	1	1	0	0	09:55:00	35700	01:15:00	4500	00:07:00	420	11:17:00	40620	3400	1	281	2
0	35	48	1.57	19.4734	55	22.3133	0	0	0	1	0	0	05:00:00	18000	01:10:00	4200	00:03:00	180	06:13:00	22380	2950	1	267	0
0	33	87	1.62	33.1504	89.5	34.103	0	0	0	1	0	0	06:50:00	24600	03:30:00	12600	00:08:00	480	10:28:00	37680	3830	1	286	2
0	29	68.5	1.71	23.426	79.5	27.1879	1	0	0	1	0	0	7:45:00	27900	3:40:00	13200	0:05:00	300	11:30:00	41400	3790	1	280	2
0	33	78	1.77	24.8971	87	27.7698	0	1	0	1	0	0	07:00:00	25200	02:45:00	9900	00:05:00	300	09:50:00	35400	3340	1	288	2
0	26	74	1.65	27.1809	87	31.9559	0	0	0	0	1	1									3540	0	288	2
0	29	70	1.65	25.7117	81	29.7521	0	0	1	0	1	0									3300	1	292	2
0	25	57	1.67	20.4382	71.5	25.6373	0	0	0	0	1	1									3490	1	287	2
Group							Parity	Oxitocyn	Induced start	Eutocic	Instrumental	Cesarean										Skin-skin contact		Anesthesia
0=CG							1=yes	1=yes	1=yes	1=yes	1=yes	1=yes										1=yes		0 = no Anesthesia
1=EG							2=no	2=no	2=no	2=no	2=no	2=no										2=no		1 = local Anesthesia
																								2 = epidural
																								3 = subdural
																								4 = nitrous oxide
